# Supplementary material for: Integrated Analysis Identifies a Nine-microRNA Signature Biomarker for Diagnosis and Prognosis in Colorectal Cancer
Source: Front Genet. 2020 Mar 20;11:192. doi: 10.3389/fgene.2020.00192 (PMC7100107; doi:10.3389/fgene.2020.00192)
Supplement: TABLE S2 — MiRNA-level results in integrated analysis of three datasets. [file Table_2.xlsx]

## Sheet: sink-examp_fdr.cut=1e-3
Table S2. MiRNA-level results in integrated analysis of three datasets
miRNAs	Individual Effect Sizes			Individual P-value			Integrated analysis by combining P-values
	GSE48267	GSE38389	GSE28364	GSE48267	GSE38389	GSE28364	Fisher statistics	Meta p-value	FDR
HSA-MIR-887	-1.1917	0.541262	-2.54858	0.0257037	0.242667	7.40741e-05	29.1753	1e-20	2.45455e-20
HSA-MIR-129	-0.435899	1.07933	-3.38487	0.378815	0.0359753	1e-20	100.695	1e-20	2.45455e-20
HSA-MIR-542	-0.497984	-2.23215	1.73764	0.315951	0.000296296	0.000740741	32.9684	1e-20	2.45455e-20
HSA-MIR-492	0.503768	-6.64674	-1.44868	0.31037	1e-20	0.00350617	105.75	1e-20	2.45455e-20
HSA-MIR-184	0.0492608	-2.82431	-0.861184	0.920963	1e-20	0.0812346	97.2889	1e-20	2.45455e-20
HSA-MIR-483	0.329355	-2.1509	1.15834	0.503457	0.000444444	0.0155309	25.1397	0.000197531	0.000410256
HSA-MIR-518A	-0.456541	-1.13057	2.08177	0.356889	0.0292346	0.000222222	25.9491	0.000123457	0.000268817
HSA-MIR-198	-0.734379	-1.95276	1.31867	0.145457	0.00091358	0.00659259	27.8956	7.40741e-05	0.000169492
HSA-MIR-10B	-1.5265	4.26905	-1.11045	0.00587654	1e-20	0.0202963	110.172	1e-20	2.45455e-20
HSA-MIR-30C	-1.63375	4.51089	-0.655359	0.00367901	1e-20	0.204469	106.488	1e-20	2.45455e-20
HSA-MIR-30B	-0.696371	4.52169	0.0356699	0.166124	1e-20	0.948667	95.7989	1e-20	2.45455e-20
HSA-LET-7G	-0.388727	3.80837	0.0511249	0.429926	1e-20	0.926815	93.9437	1e-20	2.45455e-20
HSA-LET-7C	-0.526892	2.97974	0.124577	0.288667	1e-20	0.822	94.9804	1e-20	2.45455e-20
HSA-MIR-26A	-0.776495	4.62031	0.0460104	0.125185	1e-20	0.934444	96.3949	1e-20	2.45455e-20
HSA-MIR-125A	-1.0187	4.36081	0.303828	0.0511852	1e-20	0.572222	99.1645	1e-20	2.45455e-20
HSA-MIR-125B	-1.35979	2.97565	0.111536	0.0121481	1e-20	0.840938	101.271	1e-20	2.45455e-20
HSA-MIR-100	-1.66437	4.20598	-0.300522	0.00340741	1e-20	0.576864	104.567	1e-20	2.45455e-20
HSA-MIR-1	-3.72031	4.69187	-1.61734	1e-20	1e-20	0.00172839	196.928	1e-20	2.45455e-20
HSA-MIR-133B	-4.24044	3.60579	-1.52259	1e-20	1e-20	0.00261728	196.098	1e-20	2.45455e-20
HSA-MIR-195	-2.91149	6.73717	-0.954394	1e-20	1e-20	0.0502222	190.189	1e-20	2.45455e-20
HSA-MIR-143	-2.92477	4.4551	-0.866241	1e-20	1e-20	0.0793333	189.275	1e-20	2.45455e-20
HSA-MIR-145	-3.71619	5.42999	-1.04915	1e-20	1e-20	0.0294321	191.258	1e-20	2.45455e-20
HSA-MIR-338	0.570897	4.27022	-0.5163	0.251901	1e-20	0.328815	97.0854	1e-20	2.45455e-20
HSA-MIR-342	-1.07122	3.67788	-0.510307	0.0414321	1e-20	0.334667	100.66	1e-20	2.45455e-20
HSA-MIR-363	-2.95966	1.76737	-0.385583	1e-20	0.00185185	0.471827	106.189	1e-20	2.45455e-20
HSA-MIR-29C	-0.639611	6.12931	0.104873	0.200667	1e-20	0.851037	95.6382	1e-20	2.45455e-20
HSA-MIR-101	-0.0609192	3.38341	0.493069	0.902148	1e-20	0.353111	94.3913	1e-20	2.45455e-20
HSA-MIR-212	-0.0818604	2.90256	0.495687	0.868864	1e-20	0.35042	94.4818	1e-20	2.45455e-20
HSA-MIR-130A	-0.663534	2.63501	-0.143704	0.185481	1e-20	0.793901	95.9346	1e-20	2.45455e-20
HSA-MIR-152	-1.19301	2.62992	0.292062	0.0256049	1e-20	0.588395	100.494	1e-20	2.45455e-20
HSA-MIR-519D	0.02336	2.64947	2.8338	0.962247	1e-20	2.46914e-05	113.398	1e-20	2.45455e-20
HSA-MIR-375	-0.915484	7.94029	-1.03649	0.0748148	1e-20	0.0313333	104.215	1e-20	2.45455e-20
HSA-MIR-194	-0.897526	4.14498	-0.00517876	0.0798272	1e-20	0.992099	97.175	1e-20	2.45455e-20
HSA-MIR-215	-1.21592	4.56363	0.04711	0.0233827	1e-20	0.93284	99.754	1e-20	2.45455e-20
HSA-MIR-192	-1.0576	4.6966	-0.238588	0.0434568	1e-20	0.659778	99.2071	1e-20	2.45455e-20
HSA-MIR-200B	0.504042	3.16368	0.566234	0.310173	1e-20	0.280148	96.9895	1e-20	2.45455e-20
HSA-MIR-200C	0.491284	2.84881	0.76267	0.322222	1e-20	0.130049	98.4481	1e-20	2.45455e-20
HSA-MIR-200A	1.22321	2.19931	0.761984	0.0227407	0.000320988	0.130272	27.7317	7.40741e-05	0.000169492
HSA-MIR-429	1.34781	2.91138	0.987251	0.0127654	1e-20	0.0414568	107.192	1e-20	2.45455e-20
HSA-MIR-335	1.17195	1.65117	1.28348	0.0279506	0.00288889	0.00777778	28.5614	2.46914e-05	5.95238e-05
HSA-MIR-148B	1.18818	1.74726	0.92081	0.0260988	0.00207407	0.0597037	25.2849	0.000197531	0.000410256
HSA-MIR-107	0.420489	1.99782	1.13153	0.395506	0.000790123	0.018	24.1766	0.000395062	0.000808081
HSA-MIR-103	0.486004	2.23002	0.876519	0.327432	0.000320988	0.0751852	23.4968	0.000469136	0.000931373
HSA-MIR-98	0.495469	2.62002	1.26663	0.318272	1e-20	0.00866667	103.89	1e-20	2.45455e-20
HSA-LET-7F	-0.0870018	3.0782	0.862656	0.860716	1e-20	0.0807654	97.4358	1e-20	2.45455e-20
HSA-LET-7A	-0.357068	2.72145	0.77872	0.46884	1e-20	0.120815	97.8454	1e-20	2.45455e-20
HSA-LET-7D	-0.15503	2.79043	0.808458	0.750938	1e-20	0.104346	97.1964	1e-20	2.45455e-20
HSA-MIR-155	1.05794	2.73233	1.04275	0.0434568	1e-20	0.0302963	105.369	1e-20	2.45455e-20
HSA-MIR-221	2.3124	0.277839	1.93038	7.40741e-05	0.517012	0.000444444	35.7776	1e-20	2.45455e-20
HSA-MIR-106B	1.8242	-0.680603	1.44987	0.00145679	0.157407	0.00350617	28.0673	7.40741e-05	0.000169492
HSA-MIR-34A	2.11425	0.698646	1.32236	0.000271605	0.148444	0.00641975	30.3342	1e-20	2.45455e-20
HSA-MIR-148A	2.11379	3.89663	1.09336	0.000271605	1e-20	0.0221481	116.146	1e-20	2.45455e-20
HSA-MIR-146A	1.92867	1.76623	0.89312	0.000864197	0.00185185	0.0698518	32.0133	1e-20	2.45455e-20
HSA-MIR-19B	1.73228	-0.815939	1.04166	0.00254321	0.0987654	0.0304444	23.5624	0.000444444	0.000895522
HSA-MIR-29A	1.54984	0.676815	1.40694	0.00523457	0.159161	0.00409876	25.1748	0.000197531	0.000410256
HSA-MIR-92A	1.98806	-0.876724	1.76412	0.000666667	0.0792099	0.000716049	34.1813	1e-20	2.45455e-20
HSA-MIR-223	1.0239	-3.34709	1.29707	0.0498765	1e-20	0.00733333	107.93	1e-20	2.45455e-20
HSA-MIR-17	1.91859	-1.9529	1.53471	0.000938272	0.00091358	0.00249383	39.9271	1e-20	2.45455e-20
HSA-MIR-20A	1.86177	-1.42411	1.84143	0.00125926	0.00819753	0.000518518	38.0914	1e-20	2.45455e-20
HSA-MIR-20B	1.38509	-0.85632	1.57062	0.0110124	0.0856296	0.00217284	26.1964	0.000123457	0.000268817
HSA-MIR-19A	2.22558	-2.11014	1.43917	0.000172839	0.00054321	0.00362963	43.5996	1e-20	2.45455e-20
HSA-MIR-18A	2.75372	-2.92167	2.19334	2.46914e-05	1e-20	0.000172839	130.648	1e-20	2.45455e-20
HSA-MIR-21	3.15363	-3.83268	2.10638	1e-20	1e-20	0.000222222	201.03	1e-20	2.45455e-20
HSA-MIR-424	2.55383	-1.42437	2.4933	2.46914e-05	0.00814815	0.000123457	48.8373	1e-20	2.45455e-20
HSA-MIR-518C	0.0618652	-1.81076	1.74281	0.900691	0.00165432	0.000740741	27.4336	9.87654e-05	0.000222222
HSA-MIR-518E	0.447849	1.12798	3.02229	0.365778	0.0297037	1e-20	101.148	1e-20	2.45455e-20
HSA-MIR-210	1.60137	3.09189	0.757277	0.00412346	1e-20	0.13316	107.118	1e-20	2.45455e-20
HSA-MIR-503	2.89544	0.936555	1.33124	1e-20	0.0635309	0.00614815	107.799	1e-20	2.45455e-20
Comparison: ANT vs CRC
Abbreviations: CRC, colorectal cancer ; ANT, adjacent normal tissue.
