# Supplementary material for: Integrated Analysis Identifies a Nine-microRNA Signature Biomarker for Diagnosis and Prognosis in Colorectal Cancer
Source: Front Genet. 2020 Mar 20;11:192. doi: 10.3389/fgene.2020.00192 (PMC7100107; doi:10.3389/fgene.2020.00192)
Supplement: TABLE S3 — Differentially expressed miRNAs between CRC and ANT selected using the LASSO and SVM-RFE algorithms. [file Table_3.xlsx]

## Sheet: sink-examp_fdr.cut=1e-3
Table S3. Differentially expressed miRNAs between CRC and ANT selected using the LASSO and SVM-RFE algorithms.
LASSO	SVM-RFE	Consensus genes
HSA-MIR-887	HSA-MIR-338	HSA-MIR-338
HSA-MIR-129	HSA-MIR-492	HSA-MIR-492
HSA-MIR-542	HSA-MIR-424	HSA-MIR-424
HSA-MIR-492	HSA-MIR-200A	HSA-MIR-200A
HSA-MIR-184	HSA-MIR-148A	HSA-MIR-148A
HSA-MIR-483	HSA-MIR-210	HSA-MIR-210
HSA-MIR-10B	HSA-MIR-29C	HSA-MIR-29C
HSA-LET-7G	HSA-MIR-101	HSA-MIR-101
HSA-LET-7C	HSA-MIR-92A	HSA-MIR-92A
HSA-MIR-26A
HSA-MIR-125A
HSA-MIR-1
HSA-MIR-200A
HSA-MIR-143
HSA-MIR-145
HSA-MIR-338
HSA-MIR-342
HSA-MIR-363
HSA-MIR-29C
HSA-MIR-101
HSA-MIR-212
HSA-MIR-130A
HSA-MIR-152
HSA-MIR-519D
HSA-MIR-375
HSA-MIR-194
HSA-MIR-215
HSA-MIR-200B
HSA-MIR-200A
HSA-MIR-429
HSA-MIR-335
HSA-MIR-148B
HSA-MIR-107
HSA-MIR-98
HSA-LET-7F
HSA-MIR-221
HSA-MIR-106B
HSA-MIR-148A
HSA-MIR-146A
HSA-MIR-29A
HSA-MIR-92A
HSA-MIR-223
HSA-MIR-17
HSA-MIR-20B
HSA-MIR-19A
HSA-MIR-18A
HSA-MIR-21
HSA-MIR-424
HSA-MIR-518C
HSA-MIR-210
HSA-MIR-503
Comparison: ANT vs CRC
Abbreviations: CRC, colorectal cancer ; ANT, adjacent normal tissue.
