# Supplementary material for: Integrated Analysis Identifies a Nine-microRNA Signature Biomarker for Diagnosis and Prognosis in Colorectal Cancer
Source: Front Genet. 2020 Mar 20;11:192. doi: 10.3389/fgene.2020.00192 (PMC7100107; doi:10.3389/fgene.2020.00192)
Supplement: TABLE S5 — Sixty-six consensus target genes summarized by four different target prediction algorithms. [file Table_5.xlsx]

## Sheet: Sheet1
Table S5:Sixty-six consensus target genes summarized by four different target prediction algorithms
PicTar	DIANA-TarBase	TargetScan	miRanda	consensus Entrez ID
9839	9839	9839	9839	9839
6775	6935	6775	6775	4628
6935	6925	6935	57708	283554
6925	5324	6925	728239	23317
5324	403341	5324	11332	57616
403341	57708	403341	81557	375346
11332	728239	57708	375449	51136
23112	23112	728239	22995	10395
55796	55796	11332	4830	6314
51663	25778	23112	4628	7276
27	51663	55796	23176	100113407
8452	27	25778	283554	6416
55026	8452	51663	23317	1993
79832	81557	27	146057	57609
10640	55026	8452	57616	23122
5793	79832	81557	375346	10847
55758	375449	79832	51136	55531
6387	10640	10640	26953	6477
4628	5793	22995	10395	80205
23176	55758	5793	6314	57556
1762	79739	55758	7276	204851
283554	6387	4830	100862671	10363
23317	4628	79739	4045	55700
7042	23176	6387	100113407	5494
222255	1762	4628	6416	7468
57616	283554	1762	57821	221662
344148	23317	283554	1993	5727
166968	146057	23317	3015	799
5101	7042	146057	57609	6830
1871	222255	7042	23122	10915
7913	57616	222255	10847	10492
5567	166968	57616	55531	10052
84553	5101	344148	6477	56243
375346	1871	5101	80205	2627
51136	7913	1871	57556	3229
6310	5567	7913	1996	117143
5789	375346	5567	204851	51441
10395	51136	84553	1810	84457
81563	6310	375346	57700	10749
81611	26953	51136	10363	2296
1845	5789	6310	55700	23682
25924	10395	26953	5494	9194
6314	81563	5789	84002	2521
7276	81611	10395	7468	6487
92	1845	81563	221662	5308
523	6314	81611	5727	6574
115704	7276	1845	799	5250
4045	92	25924	6830	54732
7037	5341	6314	1488	23476
961	100862671	7276	10915	2745
100113407	11278	5341	64321	3169
6416	115704	523	10492	115111
1993	7037	11278	51761	51747
3015	9732	115704	10052	2835
57609	961	4045	56243	167826
23122	100113407	7037	1024	254427
2054	6416	9732	25913	3215
8621	23040	961	23180	3268
6536	57821	100113407	9943	91746
10135	1993	6416	2627	23760
8556	3015	23040	9575	1440
10847	57609	1993	125228	65062
1021	23122	57609	79834	22873
55531	2054	23122	10678	23478
6477	8621	2054	3229	401190
6938	6536	8621	6801	5326
80205	10135	6536	117143
57556	8556	10135	51441
2885	10847	8556	84457
8019	1021	10847	79607
204851	55531	1021	338442
10363	6477	55531	643923
153222	6938	6477	200844
55700	80205	6938	56890
22843	57556	80205	10396
84312	2885	57556	48
5494	1996	2885	10749
7532	8019	1996	2296
1268	204851	8019	1655
7468	57700	204851	9338
23468	10363	1810	153129
2824	79966	57700	23682
221662	153222	10363	3110
5727	55700	79966	8394
799	22843	153222	7114
6830	84312	55700	9194
10434	5494	22843	2191
10564	7532	5494	3925
8829	1268	7532	2521
10915	84002	84002	391123
219654	7468	7468	6487
54891	23468	23468	5308
4603	2824	2824	57576
1184	167227	167227	5469
10492	894	894	6574
10052	221662	221662	8675
153830	5727	5727	5250
56243	799	799	29924
1969	6830	6830	221154
9892	10434	10434	57187
445815	10564	10564	2830
2627	8829	1488	56647
1112	29970	8829	201965
3839	10915	29970	153
10678	219654	10915	9374
4297	54891	219654	54732
58508	64321	54891	56913
27086	4603	64321	23476
91584	1184	4603	2745
22823	4330	1184	3169
3229	10492	4330	79004
55691	51761	10492	115111
117143	10052	51761	51747
51441	153830	10052	23082
84457	56243	153830	54980
8660	1024	56243	2549
84437	1969	1969	285349
171024	25913	25913	9589
200844	23180	23180	27336
9134	9943	9943	2332
2045	9892	9892	2835
6660	445815	445815	6670
56890	2627	2627	51727
10749	1112	1112	90161
4774	9575	9575	1452
91526	125228	125228	55890
162073	3839	3839	158405
2296	79834	79834	167826
9759	10678	4297	254427
7248	4297	58508	3215
6671	58508	27086	1501
142891	27086	91584	6883
57534	91584	22823	23239
23682	22823	3229	27253
7074	3229	55691	7182
153241	55691	6801	129285
1106	6801	117143	2992
57722	117143	51441	65989
7114	51441	84457	4758
9194	84457	79607	51117
2521	79607	8660	9204
391123	8660	338442	51514
6487	338442	3082	1454
5308	3082	84437	22999
8553	84437	171024	182
56995	171024	200844	8224
23001	643923	9134	22997
168455	9134	5178	3268
6574	5178	2045	100506144
134957	2045	6660	6776
7021	6660	56890	9859
9043	10396	10396	344838
5250	2744	2744	8805
113263	48	48	91746
5728	10749	10749	10876
4215	4774	4774	577
56647	162073	91526	79646
5069	2296	162073	10129
120114	9759	2296	23760
155435	7248	9759	54977
6777	6671	7248	79969
10472	1655	6671	744
55665	142891	1655	1440
57084	57534	142891	80207
153	9338	57534	8869
9374	153129	153129	4071
148534	23682	23682	54521
3975	7074	7074	10289
1456	153241	153241	7770
3185	1106	1106	5868
54732	3110	3110	10533
283659	8394	57722	3164
26045	57722	9194	9817
23476	7114	2521	29979
2745	9194	391123	729420
3169	2191	6487	8471
115111	3925	5308	65062
1955	2521	57576	5587
5581	6487	8553	22873
11217	5308	23001	8649
6095	57576	6574	23404
23169	8553	134957	9887
7068	5469	7021	23478
51747	56995	8675	54799
54980	23001	9043	79647
867	168455	5250	1475
22887	6574	29924	79750
323	7021	113263	401190
27336	8675	2830	2189
84159	9043	5728	2302
80351	5250	4215	127396
1741	29924	23566	26578
23035	113263	130074	10656
8239	221154	5069	5100
23512	57187	201965	84678
57826	2830	120114	5454
5937	5728	155435	167838
25937	4215	6777	57099
9444	23566	10472	1119
2332	130074	55665	6565
2835	5069	57084	10263
6670	201965	153	9649
11261	120114	9374	51530
25827	155435	55885	7130
57606	6777	148534	10038
51646	10472	3975	25961
1452	55665	1456	83608
55016	57084	3185	5326
167826	55885	54732	10632
254427	148534	283659	55334
6009	1456	56913	10236
3215	3185	26045	1400
10482	54732	23476	23373
1501	283659	2745	27000
6883	26045	3169	55904
23239	23476	55075	7150
10138	2745	115111	25975
27253	3169	1955	4947
6453	79004	5581	140890
195828	55075	11217	64326
23411	115111	6095	3157
7182	1955	23169	51098
22807	5581	7068	11244
9821	6095	51747	221322
23008	23169	867	117153
116443	7068	2549	55294
114880	51747	22887	64430
221037	23082	285349	64983
79183	54980	9589	121278
460	2549	323	10165
65989	22887	84159	6457
1657	285349	80351	3559
6664	323	1741	56478
7803	27336	23035	1306
56603	84159	8239	23198
81609	80351	5937	284695
182	1741	25937	2908
4026	23035	9444	5213
114885	8239	2835	22990
3268	23512	114991	114883
6776	57826	11261	158471
5915	5937	25827	10527
777	25937	57606	3329
94241	2332	10893	90293
80013	2835	51646	29760
6860	114991	55890	11104
64067	6670	6399	4855
157638	11261	55016	414260
287	25827	11215	8455
64759	57606	167826	10179
1272	10893	254427	5422
23047	51727	6009	64895
55219	90161	3215	8760
51274	51646	5573	6795
136319	1452	1501	388364
4154	6399	10138	5045
10644	158405	6453	6446
91746	55016	23411	64766
389206	11215	7182	84071
1462	167826	22807	1525
51062	254427	56681	53405
9378	6009	389136	8745
64207	3215	23008	7528
85458	5573	116443	953
11127	10482	114880	94104
221914	6883	221037	55891
84955	23239	79183	11014
577	27253	460	11174
5861	195828	26059	23347
10129	23411	6664	54532
57568	22807	51514	170302
6714	56681	7803	115265
23760	389136	1454	6744
1362	129285	56603	10671
202559	2992	81609	4919
147339	9821	22999	2660
253559	116443	8224	6432
1440	114880	22997	5874
54521	221037	4026	84824
65125	79183	114885	375061
54855	460	3268	10690
3164	4758	51762	3990
10336	1657	5915	54454
79817	51117	777	83660
729420	26059	94241	2354
9806	6664	80013	5305
7022	9204	6860	3223
65062	51514	64067	25950
5520	7803	157638	55871
26994	56603	344838	1496
9886	81609	64759	85415
22873	22999	51274	55038
345557	182	136319	374969
5830	8224	4154	4430
23478	22997	10644	1964
9908	4026	91746	9681
2906	114885	389206	8491
6781	3268	1462	84522
54799	51762	51062	55959
861	100506144	23118	8382
79647	6776	9378	5599
84146	5915	64207	274
84919	777	85458	83544
7020	94241	11127	4709
401190	80013	221914	10321
9863	6860	84955	170384
5128	64067	10602	10537
113251	157638	79646	8899
55573	9859	80312	8036
56980	287	8843	2553
2302	64759	55084	9324
127396	1272	57568	64770
23361	23047	6714	10777
10656	55219	23760	140873
85364	51274	1362	2146
730094	136319	23331	890
23063	8805	202559	84667
5100	4154	79969	84305
9501	10644	147339	10651
112936	91746	744	688
261729	389206	340481	3182
10951	1462	253559	51586
989	23118	1440	79856
55500	9378	8869	6629
84926	64207	4071	55227
389421	11127	54855	10276
22893	10876	5868	10186
6421	221914	10533	200576
205	84955	9817	83448
23114	10602	8030	252884
3207	5861	9663	10026
7456	80312	5332	8833
30837	8843	10336	3177
27250	55084	79817	57095
10752	10129	9806	10617
54620	57568	7022	51455
26468	6714	65062	55680
56262	23760	60468	55010
50937	1362	5520	55788
5326	23331	9886	79777
3170	202559	22873	205327
10236	54977	8649	94122
26115	79969	345557	54332
3759	147339	23404	2321
83478	340481	5830	22801
271	253559	23478	57522
23637	1440	2906	23557
55904	80207	54799	2966
9693	8869	861	347475
10746	4071	79750	6727
7150	54521	84959	79616
22878	10289	57125	27113
4947	7770	84146	79625
171023	65125	84919	201973
10424	54855	7020	51678
22838	5868	401190	145389
10658	10533	9653	79772
23522	3164	9863	7170
1998	9817	4139	55892
91408	8030	55573	85465
81848	29979	56980	10973
5534	9663	2078	23787
4841	5332	2302	55905
56203	10336	23361	2625
6840	79817	85364	6717
22809	729420	23063	1956
2104	9806	9501	7494
9236	8471	112936	10054
993	7022	261729	8667
284695	65062	84678	11052
114823	60468	10951	60436
285172	5520	5077	131544
2289	26994	989	4676
57171	9886	55500	81929
9777	5587	84926	10891
94015	22873	6383	6478
9774	8649	5454	6575
10527	345557	22893	116225
91445	5830	6421	84166
51379	9887	1119	148641
6505	23478	2794	1946
481	9908	23114	55619
23271	2906	3207	3117
10243	6781	7456	89872
1457	861	30837	774
9658	79647	222865	92370
64599	1475	27250	8803
8473	84959	10413	283927
10179	57125	221035	5564
1734	84146	54602	22915
150094	84919	54620	3930
406	7020	9649	29093
5045	401190	26468	55056
221895	9653	56262	64748
4094	9863	50937	140767
6446	2189	5326	55131
266727	5128	55779	11095
113201	113251	10632	2237
9788	4139	3170	6539
64795	55573	55334	1804
3790	56980	26115	23446
1316	2078	1400
205717	26578	3759
9962	23361	83478
23060	730094	271
161742	23063	23637
3052	5100	55714
2044	9501	9693
9782	112936	10746
166863	261729	22878
23119	10951	64844
8828	5077	171023
57477	989	10424
6493	84926	6526
57673	389421	3157
359948	6383	22838
1959	5454	10658
3181	167838	23522
3840	22893	10559
2788	6421	1998
59269	57099	64430
4884	1119	81848
388662	6565	5534
23621	205	121278
122786	2794	6840
11174	23114	22809
388272	3207	2104
55787	7456	10137
8314	10263	993
56987	222865	114823
170302	27250	8470
51535	10413	2908
146691	221035	488
57636	10752	285172
8202	54602	2289
1859	54620	57171
56061	9649	753
23299	26468	9777
8609	51530	94015
55038	7130	114883
463	56262	91445
55870	10038	51379
8997	50937	6505
526	25961	481
998	83608	23271
57507	5326	9695
83544	55779	10243
1849	3170	282996
387104	55334	1457
2553	10236	8633
5887	26115	9658
5717	1400	23252
64319	3759	64599
10777	23373	8455
84667	83478	8473
5457	271	64895
29998	23637	8760
7707	27000	11228
4857	55714	150094
4810	55904	406
4133	9693	7145
3182	10746	4094
2297	7150	266727
130507	25975	120
23471	22878	3843
1495	4947	80315
5458	64844	64766
60559	171023	57182
116068	10424	113201
60529	140890	9788
5048	64326	1316
80705	6526	23350
23186	3157	9962
146760	22838	23060
140901	10658	2044
22853	51098	7461
7003	23522	9874
6651	10559	157769
139065	11244	23119
85463	221322	8828
93986	117153	1525
30010	1998	23160
1499	91408	57477
27314	55294	53405
10439	64983	59084
23767	81848	6493
60677	5534	57673
10728	10165	7528
2258	6457	1959
10021	4841	3840
23516	3559	2788
56981	56478	4884
146909	56203	388662
6885	6840	23621
10154	22809	122786
6342	1306	51280
54880	2104	6571
388336	10137	54532
11345	9236	55787
11342	23198	8314
10277	993	54874
11100	114823	115265
51271	8470	51535
51735	2908	222658
3516	488	94160
81627	2289	9491
3358	57171	57636
64645	753	57185
26040	5213	51479
6117	9777	8202
23136	94015	9706
6431	9774	56675
51617	22990	23265
84333	114883	4897
1267	158471	79699
55156	10527	85415
29915	91445	255520
80759	51379	8997
687	6505	164832
84539	481	526
8555	3329	55103
80232	23271	994
8498	90293	1849
5080	9695	221981
3655	10243	57529
23057	282996	387104
3725	1457	23037
83992	29760	7128
64641	8633	84792
26034	9658	905
6812	23252	5887
341208	11104	64319
8613	4855	7707
1404	414260	84305
23168	8455	64168
729830	8473	1495
367	10179	6563
1301	5422	4801
9578	64895	79856
8766	8760	10890
257415	1734	4644
6327	6795	10269
8773	388364	9640
23326	11228	64393
9586	150094	25831
5814	406	23137
2066	7145	22936
54790	221895	146760
84107	4094	140901
10659	266727	5609
5537	120	10783
23394	3843	6651
57508	80315	93986
8028	64766	84056
80034	57182	4515
55704	113201	54583
222696	9788	3177
64919	64795	54149
23034	84071	81553
7227	3790	25871
22871	1316	54861
	205717	22926
	23350	60677
	9962	130574
	23060	392255
	161742	57526
	3052	9697
	2044	83667
	7461	3481
	9782	10124
	9874	23141
	166863	57587
	157769	4664
	23119	950
	8828	10229
	1525	23370
	23160	29094
	53405	8911
	59084	54845
	6493	3454
	57673	23211
	8745	53353
	359948	5989
	1959	2651
	953	51271
	3181	1641
	3840	83856
	2788	10513
	94104	7763
	59269	58473
	55891	3225
	4884	2819
	388662	114803
	23621	283373
	122786	253782
	11014	1267
	11174	152006
	23347	54545
	51280	25929
	6571	4684
	388272	57690
	54532	79805
	55787	23499
	8314	8540
	56987	144165
	170302	6059
	54874	5108
	222658	84725
	6744	8545
	10671	65264
	94160	51092
	4919	124997
	9491	25758
	2660	84961
	146691	64327
	6432	80856
	5874	55973
	84824	373
	375061	140685
	10690	23603
	57185	112574
	51479	55356
	8202	202018
	3990	81669
	54454	23321
	1859	1979
	9706	1288
	83660	5465
	2354	79903
	56675	6602
	5305	9253
	56061	821
	23299	3416
	23265	255919
	3223	54502
	25950	51439
	4897	3131
	55871	93487
	79699	51018
	1496	55740
	255520	164091
	8609	137964
	463	28996
	55870	245973
	374969	5896
	4430	7474
	1964	1813
	9681	59345
	164832	79869
	526	10982
	55103	135295
	8491	8322
	84522	64710
	55959	54852
	8382	10857
	5599	6047
	274	6335
	994	3480
	998	83857
	57507	658
	83544	81575
	221981	157922
	57529	3267
	4709	54796
	10321	89782
	170384	115207
	23037	57666
	7128	8128
	10537	346389
	8899	5594
	84792	64762
	905	390927
	8036	10642
	2553	619279
	5887	57459
	5717	80012
	9324	80218
	64770	4673
	140873	146050
	2146	1983
	890
	5457
	29998
	7707
	10651
	4857
	4810
	688
	4133
	2297
	130507
	51586
	23471
	64168
	6563
	4801
	5458
	79856
	10890
	6629
	4644
	55227
	60559
	10269
	10276
	10186
	9640
	116068
	60529
	200576
	64393
	5048
	80705
	23186
	25831
	23137
	83448
	22936
	140901
	22853
	252884
	5609
	7003
	10026
	10783
	139065
	85463
	84056
	8833
	4515
	54583
	57095
	30010
	1499
	10617
	27314
	51455
	55680
	54149
	55010
	10439
	55788
	81553
	25871
	54861
	79777
	205327
	23767
	22926
	10728
	130574
	2258
	94122
	10021
	54332
	2321
	23516
	392255
	56981
	146909
	6885
	57526
	9697
	10154
	83667
	6342
	54880
	22801
	57522
	3481
	388336
	23557
	2966
	10124
	23141
	57587
	4664
	950
	11345
	347475
	10229
	23370
	6727
	29094
	79616
	8911
	27113
	11342
	54845
	3454
	79625
	23211
	10277
	201973
	51678
	145389
	53353
	11100
	5989
	2651
	79772
	1641
	7170
	83856
	51735
	55892
	10513
	85465
	10973
	7763
	23787
	3516
	58473
	81627
	55905
	3358
	2625
	64645
	6717
	3225
	1956
	26040
	7494
	10054
	2819
	8667
	114803
	6117
	11052
	60436
	23136
	283373
	253782
	131544
	6431
	51617
	4676
	84333
	152006
	55156
	81929
	54545
	10891
	6478
	29915
	80759
	25929
	6575
	4684
	687
	84539
	8555
	116225
	84166
	80232
	148641
	8498
	57690
	5080
	79805
	23499
	8540
	144165
	1946
	3655
	55619
	23057
	3117
	6059
	5108
	3725
	84725
	83992
	89872
	774
	8545
	65264
	92370
	51092
	124997
	25758
	84961
	8803
	64327
	80856
	55973
	283927
	5564
	22915
	3930
	373
	29093
	140685
	64641
	23603
	26034
	6812
	341208
	55056
	8613
	1404
	23168
	729830
	64748
	140767
	112574
	55356
	367
	202018
	81669
	23321
	1979
	1288
	1301
	9578
	55131
	8766
	5465
	11095
	79903
	6602
	9253
	2237
	6539
	257415
	821
	3416
	255919
	6327
	54502
	1804
	51439
	8773
	3131
	23446
	93487
	51018
	23326
	55740
	9586
	5814
	164091
	137964
	28996
	245973
	2066
	5896
	7474
	1813
	59345
	79869
	10982
	54790
	135295
	84107
	8322
	64710
	54852
	10857
	6047
	6335
	10659
	5537
	3480
	83857
	23394
	658
	81575
	157922
	57508
	3267
	54796
	8028
	80034
	55704
	89782
	222696
	115207
	57666
	64919
	8128
	23034
	7227
	346389
	5594
	64762
	390927
	10642
	619279
	22871
	57459
	80012
	80218
	4673
	146050
	1983
